# Supplementary material for: Suicides Mortality of Unemployed Individuals Becomes a Serious Public Health Concern in Japan in Post-COVID-19 Pandemic Era
Source: Int J Environ Res Public Health. 2025 Aug 22;22(9):1315. doi: 10.3390/ijerph22091315 (PMC12469699; doi:10.3390/ijerph22091315)
Supplement: Supplementary file 1 [file ijerph-22-01315-s001.zip]

Archive with 1 entries (1 files):
- ijerph-3797555-supplementary.pdf
